# Supplementary material for: Mass Spectrometry Imaging Reveals Abnormalities in Cardiolipin Composition and Distribution in Astrocytoma Tumor Tissues
Source: Cancers (Basel). 2023 May 19;15(10):2842. doi: 10.3390/cancers15102842 (PMC10216144; doi:10.3390/cancers15102842)
Supplement: Supplementary file 1 [file cancers-15-02842-s001.zip]

Archive with 1 entries (1 files):
- cancers-2297472-supplementary.pdf
